# Supplementary material for: Impact of human papillomavirus infection on semen parameters and reproductive outcomes
Source: Reprod Biol Endocrinol. 2021 Oct 9;19:156. doi: 10.1186/s12958-021-00840-y (PMC8501609; doi:10.1186/s12958-021-00840-y)
Supplement: Supplementary file 1 — Additional file 1. Evaluation of questionnaires in relation to hrHPV results. *These two potential sperm donors underwent a circumcision. Sexually transmitted disease includes Chlamydia trachomatis, HPV, Trichomonas vaginalis, Neisseria gonorhaea, HSV, Ureaplasma, Mycoplasma and Cytomegalovirus. Statistically significant data (P-value < 0.05) are shown in bold. [file 12958_2021_840_MOESM1_ESM.xlsx]

## Sheet: List1
	Semen samples											Penile swabs
	Factor	Level	Potential sperm donors				Men from infertile couples					Potential sperm donors				Men from infertile couples
			hrHPV+/ all samples	%	P-value		hrHPV+/ all samples	%	P-value	P-value (total in semen samples)		hrHPV+/ all samples	%	P-value		hrHPV+/ all samples	%	P-value	P-value (total in penile swabs)
	Sexually transmitted disease in the past
		no	4/89	4.5	0.156		36/301	12	0.704	1.000		25/89	28.1	1.000		95/301	31.6	0.118	0.120
		yes	1/3	33.3			1/17	5.9				1/3	33.3			9/17	52.9
	HPV vaccination
		no	5/89	5.6	1.000		37/315	11.7	1.000	1.000		23/89	25.8	0.267		103/315	32.7	1.000	0.528
		yes	0/1	0			0/1	0				1/1	100			0/1	0
	Surgery
		no	5/80	6.2	1.000		34/286	11.9	0.751	0.754		21/80	26.2	1.000		87/286	30.4	0.026	0.041
		yes	0/2*	0			2/26	7.7				0/2	0			14/26	53.8
	Fertility alterations in family of treated men
		no	4/77	5.2	1.000		32/298	10.7	0.051	0.045		19/77	24.7	1.000		96/298	32.2	0.763	0.769
		yes	0/1	0			4/13	30.8				0/1	0			5/13	38.5
	Children
		no	5/80	6.2	1.000		28/232	12.1	0.645	0.677		22/80	27.5	1.000		70/232	30.2	0.260	0.300
		yes	0/10	0			8/85	9.4				2/10	20			32/85	37.6
	Semen viscosity
		normal	5/55	9.1	0.219		38/317	12	1.000	0.138		16/55	29.1	0.582		102/317	32.2	0.751	0.534
		abnormal	1/45	2.2			1/11	9.1				10/45	22.2			5/11	45.5

## Sheet: pom
HPVid.male	male age	hrHPV_SS	HPV_SS	penile.swab.detail	hrHPV_PS	HPV_PS	HPVid.female	female age	HPVresultfemale	hrHPV_CS	HPV_CS
301	35	0	0	N	0	0	300	40	N	0	0
332	38	0	0	HPV56	1	1	331	37	N	0	0
344	34	0	0	N	0	0	345	35	HPV58	1	1
380	36	1	1	HPV16, 31,68, 53	1	1	379	30	HPV16	1	1
440	48	1	1	HPV31	1	1	439	37	N	0	0
448	51	0	0	HPV18, 35, 53	1	1	449	35	N	0	0
452	29	0	0	N	0	0	436	36	N	0	0
496	31	0	0	N	0	0	495	28	HPV45	1	1
497	40	0	0	N	0	0	500	38	HPV43	0	1
505	36	0	0	N	0	0	503	25	N	0	0
506	33	0	0	HPV16	1	1	501	30	HPV16	1	1
518	37	0	0	N	0	0	517	32	N	0	0
525	37	0	0	N	0	0	524	34	N	0	0
531	30	0	1	HPV51	1	1	537	30	N	0	0
532	30	0	0	N	0	0	536	29	N	0	0
533	52	0	0	HPV6	0	1	538	37	HPV42	0	1
546	37	0	0	N	0	0	545	30	N	0	0
549	39	1	1	N	0	0	548	29	N	0	0
551	37	0	0	N	0	0	550	30	N	0	0
556	32	0	0	N	0	0	555	39	N	0	0
565	42	0	0	N	0	0	564	37	N	0	0
601	35	0	0	N	0	0	602	30	N	0	0
614	37	0	0	N	0	0	618	28	HPV52	1	1
615	36	0	0	N	0	0	619	32	N	0	0
630	30	1	1	HPV56	1	1	629	30	N	0	0
633	38	0	0	N	0	0	632	36	N	0	0
647	31	0	0	N	0	0	646	25	N	0	0
656	29	0	0	N	0	0	660	29	N	0	0
702	39	0	0	N	0	0	701	38	N	0	0
705	49	0	0	N	0	0	704	39	N	0	0
709	44	0	0	N	0	0	708	36	N	0	0
716	34	0	0	N	0	0	717	36	N	0	0
719	37	0	0	HPV66	1	1	718	36	N	0	0
725	34	0	0	HPV42	0	1	724	31	N	0	0
727	40	0	0	N	0	0	726	39	N	0	0
735	33	0	0	N	0	0	734	34	HPV58, HPV42	1	1
793	30	0	0	N	0	0	792	27	HPV51	1	1
796	39	0	0	HPV51	1	1	795	31	N	0	0
819	31	1	1	HPV82	1	1	825	33	N	0	0
821	27	0	0	HPV56	1	1	831	23	HPV56	1	1
949	35	1	1	HPV53	1	1	948	32	N	0	0
951	30	0	0	HPV51, 66, 42, 43	1	1	950	27	HPV51	1	1
1048	30	0	0	N	0	0	1059	28	N	0	0
1050	30	0	0	N	0	0	1057	27	N	0	0
1070	32	0	0	N	0	0	1069	32	N	0	0
1072	33	0	0	N	0	0	1071	30	N	0	0
1077	37	1	1	HPV56	1	1	1076	33	N	0	0
1104	33	0	0	N	0	0	1100	30	N	0	0
1112	42	0	0	HPV53	1	1	1111	39	N	0	0
1147	38	0	0	N	0	0	1146	34	N	0	0
1156	31	0	0	HPV59	1	1	1155	40	N	0	0
1158	35	0	0	HPV51, 44/55	1	1	1157	25	HPV39	1	1
1161	31	0	0	N	0	0	1160	24	N	0	0
1163	30	1	1	HPV39,44/55	1	1	1162	37	N	0	0
1172	28	0	0	N	0	0	1174	25	N	0	0
1231	32	0	1	HPV70,40,42,44/55	1	1	1225	21	N	0	0
1245	38	0	1	HPV44/55	0	1	1246	32	N	0	0
1248	32	0	0	N	0	0	1247	35	N	0	0
1266	36	0	0	N	0	0	1265	26	N	0	0
1270	37	0	0	N	0	0	1269	32	N	0	0
1272	27	0	0	N	0	0	1271	36	N	0	0
1289	33	0	0	HPV6, 44/55	0	1	1293	31	N	0	0
1290	40	0	0	HPV51,39	1	1	1296	30	N	0	0
1367	41	0	0	N	0	0	1361	37	N	0	0
1369	43	0	0	HPV6	0	1	1362	26	N	0	0
1382	31	1	1	N	0	0	1381	30	N	0	0
1390	39	1	1	HPV53, 59	1	1	1389	38	N	0	0
1396	36	1	1	HPV68	1	1	1395	26	N	0	0
1399	29	0	0	N	0	0	1398	30	N	0	0
1406	44	0	0	HPV44/55	0	1	1410	38	N	0	0
1418	29	0	0	N	0	0	1430	30	N	0	0
1419	36	0	0	N	0	0	1429	35	N	0	0
1423	37	0	0	N	0	0	1427	42	HPV73	1	1
1424	40	0	0	HPV66	1	1	1426	24	N	0	0
1425	45	0	0	N	0	0	1428	40	N	0	0
1450	44	0	0	HPV42	0	1	1449	39	N	0	0
1476	34	0	0	N	0	0	1472	31	N	0	0
1477	36	0	0	N	0	0	1473	41	N	0	0
1478	38	0	0	N	0	0	1475	36	HPV16, 45	1	1
1495	37	0	0	HPV44/55	0	1	1494	34	HPV52, 68	1	1
1497	41	0	0	N	0	0	1496	37	N	0	0
1519	39	0	0	HPV42	0	1	1523	44	HPV39	1	1
1520	32	0	0	N	0	0	1521	32	HPV70, 44/55	1	1
1598	30	0	0	HPV39	1	1	1589	22	HPV52,39	1	1
1599	33	0	0	HPV42	0	1	1590	34	HPV42	0	1
1602	38	0	0	N	0	0	1595	41	N	0	0
1732	37	1	1	HPV52, 43	1	1	1731	30	HPV52	1	1
1735	33	0	0	N	0	0	1734	32	N	0	0
2157	32	0	0	N	0	0	2156	30	N	0	0
2159	35	0	0	HPV70	1	1	2158	38	N	0	0
2162	41	0	1	HPV42	0	1	2161	33	N	0	0
2220	49	0	0	HPV39, 6	1	1	2217	41	N	0	0
2229	31	1	1	N	0	0	2228	24	N	0	0
2237	39	0	0	HPV52	1	1	2236	28	HPV31	1	1
2240	40	0	0	N	0	0	2239	42	N	0	0
2265	35	1	1	HPV68	1	1	2272	35	HPV58	1	1
2267	40	0	0	N	0	0	2273	34	N	0	0
2300	37	0	0	HPV44/55	0	1	2310	34	N	0	0
2303	34	0	0	N	0	0	2313	29	N	0	0
2341	38	0	0	N	0	0	2351	29	N	0	0
2342	32	0	0	N	0	0	2350	30	N	0	0
2344	39	0	0	N	0	0	2349	29	N	0	0
2345	46	0	0	N	0	0	2346	35	HPV70	1	1
2367	33	0	0	N	0	0	2366	27	N	0	0
2460	34	0	0	N	0	0	2451	33	N	0	0
2480	48	1	1	HPV68	1	1	2488	37	N	0	0
2482	36	0	0	HPV53	1	1	2483	29	HPV53	1	1
2583	26	0	0	N	0	0	2580	28	N	0	0
2584	37	0	0	HPV39, 44/55	1	1	2581	35	N	0	0
2585	47	0	0	HPV59	1	1	2582	43	HPV39	1	1
2586	26	0	0	N	0	0	2579	26	N	0	0
2587	40	0	0	N	0	0	2578	29	N	0	0
2590	32	0	0	HPV44/55	0	1	2577	30	HPV44/55	0	1
2615	35	0	0	N	0	0	2614	31	N	0	0
2617	39	0	0	N	0	0	2618	35	N	0	0
2636	27	0	0	HPV44/55	0	1	2632	35	HPV31	1	1
2637	33	0	0	N	0	0	2634	30	N	0	0
2638	35	1	1	HPV58	1	1	2630	37	N	0	0
2657	38	1	1	HPV16, 59, 82	1	1	2671	29	N	0	0
2660	44	0	0	HPV53, 66, 43	1	1	2669	30	N	0	0
2661	22	1	1	N	0	0	2668	20	N	0	0
2663	35	0	0	N	0	0	2666	38	N	0	0
2664	43	0	0	HPV42	0	1	2665	39	N	0	0
2688	35	0	0	N	0	0	2681	36	N	0	0
2689	57	0	0	N	0	0	2683	39	HPV44/55	0	1
2691	24	0	1	HPV56, 42	1	1	2685	33	N	0	0
2692	29	0	0	HPV16	1	1	2686	25	HPV16	1	1
2693	44	1	1	HPV51, 44/55	1	1	2687	43	N	0	0
2768	37	0	0	N	0	0	2758	36	N	0	0
2769	41	0	0	HPV70	1	1	2759	30	HPV52,39	1	1
2770	39	1	1	HPV70	1	1	2761	38	HPV70	1	1
2772	33	0	0	HPV39	1	1	2763	35	HPV16, 39, 53	1	1
2773	39	0	0	HPV31,33, 82,53	1	1	2764	39	HPV33	1	1
2774	35	0	0	N	0	0	2765	29	N	0	0
2776	43	0	0	N	0	0	2767	39	HPV59	1	1
2791	33	0	0	N	0	0	2788	30	N	0	0
2793	35	0	0	N	0	0	2786	32	HPV52	1	1
2794	32	0	0	N	0	0	2785	32	N	0	0
2795	30	0	0	N	0	0	2784	28	N	0	0
2905	37	0	0	N	0	0	2927	27	N	0	0
2906	28	0	0	N	0	0	2916	21	N	0	0
2907	38	0	0	N	0	0	2917	37	N	0	0
2908	35	0	0	HPV66	1	1	2918	29	N	0	0
2909	34	0	0	HPV43	0	1	2920	36	HPV33	1	1
2911	39	0	0	N	0	0	2924	35	N	0	0
2913	34	0	0	N	0	0	2921	31	N	0	0
2915	33	0	0	N	0	0	2926	26	N	0	0
2962	28	0	0	N	0	0	2974	29	N	0	0
2966	38	0	0	HPV16	1	1	2980	39	N	0	0
2967	36	0	0	N	0	0	2982	33	N	0	0
2968	34	0	0	N	0	0	2989	32	HPV39	1	1
2969	35	0	0	N	0	0	2983	31	N	0	0
2970	34	1	1	HPV51	1	1	2986	33	N	0	0
2971	28	0	0	N	0	0	2987	22	N	0	0
2972	34	0	0	N	0	0	2988	31	N	0	0
3116	23	1	1	HPV16	1	1	3125	23	N	0	0
3119	42	0	0	N	0	0	3128	38	N	0	0
3120	47	0	0	N	0	0	3129	38	N	0	0
3122	28	1	1	HPV51	1	1	3131	26	N	0	0
3123	27	0	0	N	0	0	3133	26	N	0	0
3166	28	0	0	N	0	0	3162	30	N	0	0
3194	39	0	0	HPV42	0	1	3188	46	N	0	0
3195	29	0	0	N	0	0	3189	36	N	0	0
3238	32	0	0	HPV59, 39	1	1	3230	27	HPV53	1	1
3239	27	0	0	N	0	0	3231	28	N	0	0
3241	38	0	0	N	0	0	3233	39	N	0	0
3242	35	0	0	HPV56	1	1	3234	38	N	0	0
3243	30	0	0	N	0	0	3235	31	N	0	0
3264	46	0	0	N	0	0	3249	30	N	0	0
3267	34	0	0	N	0	0	3252	31	N	0	0
3268	33	0	0	HPV16	1	1	3253	30	N	0	0
3269	33	0	0	N	0	0	3254	32	HPV59	1	1
3270	44	0	0	N	0	0	3255	36	N	0	0
3272	27	0	0	HPV16, 6,42	1	1	3258	27	HPV16, 56, 53 a HPV42	1	1
3274	33	0	0	N	0	0	3261	38	N	0	0
3288	36	0	0	HPV16	1	1	3282	33	N	0	0
3289	30	0	0	N	0	0	3283	36	N	0	0
3290	37	0	0	HPV44/55	0	1	3285	38	N	0	0
3291	33	0	1	HPV40, HPV44/55	0	1	3286	36	N	0	0
3320	34	0	0	HPV16	1	1	3314	37	N	0	0
3321	36	0	0	HPV16, 66	1	1	3315	30	N	0	0
3322	37	0	0	N	0	0	3316	35	N	0	0
3323	37	0	0	HPV56	1	1	3317	29	HPV68, 73, 82	1	1
3394	31	0	0	N	0	0	3382	30	N	0	0
3395	39	0	1	HPV16, 40, 42	1	1	3383	22	N	0	0
3396	38	0	0	N	0	0	3385	33	N	0	0
3398	42	0	0	N	0	0	3387	37	N	0	0
3399	30	0	0	N	0	0	3388	28	N	0	0
3400	29	0	0	HPV16	1	1	3390	28	N	0	0
3470	28	0	0	HPV56	1	1	3464	33	N	0	0
3471	44	0	0	N	0	0	3465	36	N	0	0
3472	37	0	0	HPV52	1	1	3466	33	N	0	0
3497	26	0	0	N	0	0	3492	37	N	0	0
3498	29	1	1	HPV70	1	1	3493	44	HPV33, 70	1	1
3500	25	0	0	N	0	0	3495	25	HPV56	1	1
