# Supplementary material for: Impact of human papillomavirus infection on semen parameters and reproductive outcomes
Source: Reprod Biol Endocrinol. 2021 Oct 9;19:156. doi: 10.1186/s12958-021-00840-y (PMC8501609; doi:10.1186/s12958-021-00840-y)
Supplement: Supplementary file 4 — Additional file 4. Fertility outcomes in infertile couples treated by IVF according to cause of infertility, age and hrHPV status. The P-value was calculated using Fisher’s exact test (*) or multivariate logistic regression model with categorized age as adjusting factor (**). Statistically significant data (P-value < 0.05) are shown in bold. CI- confidence interval, NA- not available, OR- odds ratio. [file 12958_2021_840_MOESM4_ESM.xlsx]

## Sheet: List1
	Cause of infertility (n=161)		HPV status of male partner		Pregnancy (n=98)	P-value*	Adjusted OR (95% CI) **	P-value**	Abortion (n=6)	P-value*	Adjusted OR (95% CI) **	P-value**
	Unexplained	20/161 (12.4%)	hrHPV+	1/20 (5%)	1/1 (100%)	1	8e+6 (0;Inf)	0.995	0/1 (0%)	1	1e+7 (0,Inf)	0.997
			hrHPV-	19/20 (95%)	10/19 (52.6%)				2/10 (20%)
	Female	54/161 (33.5%)	hrHPV+	6/54 (11.1%)	5/6 (83.3%)	0.657	2.118 (0.224,20.04)	0.513	1/5 (20%)	0.353	0.305 (0.021,4.423)	0.384
			hrHPV-	48/54 (88.9%)	50/54 (92.6%)				2/33 (6.06%)
	Male	44/161 (27.3%)	hrHPV+	4/44 (9.1%)	4/4 (100%)	0.562	2e+7 (0,Inf)	0.993	0/4 (0%)	NA	NA	NA
			hrHPV-	40/44 (90.9%)	28/40 (70%)				0/28 (0%)
	Couple	43/161 (26.7%)	hrHPV+	0/43 (0%)	0/0 (0%)	NA	NA	NA	0/0 (0%)	NA	NA	NA
			hrHPV-	43/43 (100%)	17/43 (39.5%)				1/17 (5.88%)
	All	161/161 (100%)	hrHPV+	11/161 (6.83%)	10/11 (90.9%)	0.051	7.3 (0.902,59.095)	0.062	1/10 (10%)	0.485	0.614 (0.061,6.191)	0.679
			hrHPV-	150/161 (93.2%)	88/150 (58.7%)				5/88 (5.68%)
	Age of male partner (n=161)		HPV status of male partner		Pregnancy (n=98)	P-value*	Adjusted OR (95% CI) **	P-value**	Abortion (n=6)	P-value*	Adjusted OR (95% CI) **	P-value**
	≤38	121/161 (75.2%)	hrHPV+	4/121 (3.31%)	3/4 (75%)	0.646	2.169 (0.217,21.688)	0.51	0/3 (0%)	1.000	3e+6 (0,Inf)	0.995
			hrHPV-	117/121 (96.7%)	69/117 (59.0%)				4/69 (5.80%)
	>38	40/161 (24.8%)	hrHPV+	7/40 (17.5%)	7/7 (100%)	0.075	9e+7 (0,Inf)	0.994	1/7 (14.3%)	0.474	0.263 (0.0122,5.793)	0.397
			hrHPV-	33/40 (82.5%)	19/33 (57.6%)				1/19 (5.26%)
	Cause of infertility (n=161)		HPV status of female partner		Pregnancy (n=98)	P-value*	Adjusted OR (95% CI) **	P-value**	Abortion (n=6)	P-value*	Adjusted OR (95% CI) **	P-value**
	Unexplained	20/161 (12.4%)	hrHPV+	2/20 (10%)	1/2 (50%)	1.000	0.546 (0.024,12.65)	0.706	1/1 (100%)	0.182	8e-10 (0,Inf)	0.997
			hrHPV-	18/20 (90%)	10/18 (55.5%)				1/10 (10%)
	Female	54/161 (33.5%)	hrHPV+	9/54 (16.7%)	7/90 (77.8%)	0.709	1.601 (0.292,8.767)	0.587	0/7 (0%)	1.000	3e+7 (0,Inf)	0.996
			hrHPV-	45/54 (83.3 %)	31/45 (68.9%)				3/31 (9.68%)
	Male	44/161 (27.3%)	hrHPV+	4/40 (9.09%)	4/4 (100%)	0.562	1e+7 (0,Inf)	0.993	0/4 (0%)	NA	NA	NA
			hrHPV-	40/44 (90.9%)	28/40 (70%)				0/28 (0%)
	Couple	43/161 (26.7%)	hrHPV+	5/43 (11.6%)	4/5 (80%)	0.071	7.116 (0.681,74.41)	0.101	0/4 (0%)	1.000	6e+6 (0,Inf)	0.998
			hrHPV-	38/43 (88.4%)	13/38 (34.2%)				1/13 (7.69%)
	All	161/161 (100%)	hrHPV+	20/161 (12.4%)	16 /20 (80%)	0.103	2.71 (0.855,8.595)	0.09	1/16 (6.25 %)	1.000	0.79 (0.08,7.758)	0.839
			hrHPV-	141/161(87.6%)	82/141 (58.2%)				5/82 (6.10%)
	Age of female partner (nl=161)		HPV status of female partner		Pregnancy (n=98)	P-value*	Adjusted OR (95% CI) **	P-value**	Abortion (n=6)	P-value*	Adjusted OR (95% CI) **	P-value**
	≤35	103/161 (64.0%)	hrHPV+	16/103 (15.5%)	13/16 (81.3%)	0.203	2.65 (0.698,10.064)	0.152	1/13 (7.70%)	0.358	0.227 (0.013,4.128)	0.317
			hrHPV-	87/103 (84.5%)	53/87 (60.9%)				1/53(1.89%)
	>35	58/161 (36.0%)	hrHPV+	4/58 (6.90%)	3/4 (75%)	0.620	2,539 (0,243;26,57)	0.437	0/3 (0%)	1.000	2e+8 (0,Inf)	0.996
			hrHPV-	54/58 (93.1%)	29/54 (53.7%)				4/29 (13.8%)

## Sheet: pom
HPVid.male	male age	hrHPV_SS	HPV_SS	penile.swab.detail	hrHPV_PS	HPV_PS	HPVid.female	female age	HPVresultfemale	hrHPV_CS	HPV_CS
301	35	0	0	N	0	0	300	40	N	0	0
332	38	0	0	HPV56	1	1	331	37	N	0	0
344	34	0	0	N	0	0	345	35	HPV58	1	1
380	36	1	1	HPV16, 31,68, 53	1	1	379	30	HPV16	1	1
440	48	1	1	HPV31	1	1	439	37	N	0	0
448	51	0	0	HPV18, 35, 53	1	1	449	35	N	0	0
452	29	0	0	N	0	0	436	36	N	0	0
496	31	0	0	N	0	0	495	28	HPV45	1	1
497	40	0	0	N	0	0	500	38	HPV43	0	1
505	36	0	0	N	0	0	503	25	N	0	0
506	33	0	0	HPV16	1	1	501	30	HPV16	1	1
518	37	0	0	N	0	0	517	32	N	0	0
525	37	0	0	N	0	0	524	34	N	0	0
531	30	0	1	HPV51	1	1	537	30	N	0	0
532	30	0	0	N	0	0	536	29	N	0	0
533	52	0	0	HPV6	0	1	538	37	HPV42	0	1
546	37	0	0	N	0	0	545	30	N	0	0
549	39	1	1	N	0	0	548	29	N	0	0
551	37	0	0	N	0	0	550	30	N	0	0
556	32	0	0	N	0	0	555	39	N	0	0
565	42	0	0	N	0	0	564	37	N	0	0
601	35	0	0	N	0	0	602	30	N	0	0
614	37	0	0	N	0	0	618	28	HPV52	1	1
615	36	0	0	N	0	0	619	32	N	0	0
630	30	1	1	HPV56	1	1	629	30	N	0	0
633	38	0	0	N	0	0	632	36	N	0	0
647	31	0	0	N	0	0	646	25	N	0	0
656	29	0	0	N	0	0	660	29	N	0	0
702	39	0	0	N	0	0	701	38	N	0	0
705	49	0	0	N	0	0	704	39	N	0	0
709	44	0	0	N	0	0	708	36	N	0	0
716	34	0	0	N	0	0	717	36	N	0	0
719	37	0	0	HPV66	1	1	718	36	N	0	0
725	34	0	0	HPV42	0	1	724	31	N	0	0
727	40	0	0	N	0	0	726	39	N	0	0
735	33	0	0	N	0	0	734	34	HPV58, HPV42	1	1
793	30	0	0	N	0	0	792	27	HPV51	1	1
796	39	0	0	HPV51	1	1	795	31	N	0	0
819	31	1	1	HPV82	1	1	825	33	N	0	0
821	27	0	0	HPV56	1	1	831	23	HPV56	1	1
949	35	1	1	HPV53	1	1	948	32	N	0	0
951	30	0	0	HPV51, 66, 42, 43	1	1	950	27	HPV51	1	1
1048	30	0	0	N	0	0	1059	28	N	0	0
1050	30	0	0	N	0	0	1057	27	N	0	0
1070	32	0	0	N	0	0	1069	32	N	0	0
1072	33	0	0	N	0	0	1071	30	N	0	0
1077	37	1	1	HPV56	1	1	1076	33	N	0	0
1104	33	0	0	N	0	0	1100	30	N	0	0
1112	42	0	0	HPV53	1	1	1111	39	N	0	0
1147	38	0	0	N	0	0	1146	34	N	0	0
1156	31	0	0	HPV59	1	1	1155	40	N	0	0
1158	35	0	0	HPV51, 44/55	1	1	1157	25	HPV39	1	1
1161	31	0	0	N	0	0	1160	24	N	0	0
1163	30	1	1	HPV39,44/55	1	1	1162	37	N	0	0
1172	28	0	0	N	0	0	1174	25	N	0	0
1231	32	0	1	HPV70,40,42,44/55	1	1	1225	21	N	0	0
1245	38	0	1	HPV44/55	0	1	1246	32	N	0	0
1248	32	0	0	N	0	0	1247	35	N	0	0
1266	36	0	0	N	0	0	1265	26	N	0	0
1270	37	0	0	N	0	0	1269	32	N	0	0
1272	27	0	0	N	0	0	1271	36	N	0	0
1289	33	0	0	HPV6, 44/55	0	1	1293	31	N	0	0
1290	40	0	0	HPV51,39	1	1	1296	30	N	0	0
1367	41	0	0	N	0	0	1361	37	N	0	0
1369	43	0	0	HPV6	0	1	1362	26	N	0	0
1382	31	1	1	N	0	0	1381	30	N	0	0
1390	39	1	1	HPV53, 59	1	1	1389	38	N	0	0
1396	36	1	1	HPV68	1	1	1395	26	N	0	0
1399	29	0	0	N	0	0	1398	30	N	0	0
1406	44	0	0	HPV44/55	0	1	1410	38	N	0	0
1418	29	0	0	N	0	0	1430	30	N	0	0
1419	36	0	0	N	0	0	1429	35	N	0	0
1423	37	0	0	N	0	0	1427	42	HPV73	1	1
1424	40	0	0	HPV66	1	1	1426	24	N	0	0
1425	45	0	0	N	0	0	1428	40	N	0	0
1450	44	0	0	HPV42	0	1	1449	39	N	0	0
1476	34	0	0	N	0	0	1472	31	N	0	0
1477	36	0	0	N	0	0	1473	41	N	0	0
1478	38	0	0	N	0	0	1475	36	HPV16, 45	1	1
1495	37	0	0	HPV44/55	0	1	1494	34	HPV52, 68	1	1
1497	41	0	0	N	0	0	1496	37	N	0	0
1519	39	0	0	HPV42	0	1	1523	44	HPV39	1	1
1520	32	0	0	N	0	0	1521	32	HPV70, 44/55	1	1
1598	30	0	0	HPV39	1	1	1589	22	HPV52,39	1	1
1599	33	0	0	HPV42	0	1	1590	34	HPV42	0	1
1602	38	0	0	N	0	0	1595	41	N	0	0
1732	37	1	1	HPV52, 43	1	1	1731	30	HPV52	1	1
1735	33	0	0	N	0	0	1734	32	N	0	0
2157	32	0	0	N	0	0	2156	30	N	0	0
2159	35	0	0	HPV70	1	1	2158	38	N	0	0
2162	41	0	1	HPV42	0	1	2161	33	N	0	0
2220	49	0	0	HPV39, 6	1	1	2217	41	N	0	0
2229	31	1	1	N	0	0	2228	24	N	0	0
2237	39	0	0	HPV52	1	1	2236	28	HPV31	1	1
2240	40	0	0	N	0	0	2239	42	N	0	0
2265	35	1	1	HPV68	1	1	2272	35	HPV58	1	1
2267	40	0	0	N	0	0	2273	34	N	0	0
2300	37	0	0	HPV44/55	0	1	2310	34	N	0	0
2303	34	0	0	N	0	0	2313	29	N	0	0
2341	38	0	0	N	0	0	2351	29	N	0	0
2342	32	0	0	N	0	0	2350	30	N	0	0
2344	39	0	0	N	0	0	2349	29	N	0	0
2345	46	0	0	N	0	0	2346	35	HPV70	1	1
2367	33	0	0	N	0	0	2366	27	N	0	0
2460	34	0	0	N	0	0	2451	33	N	0	0
2480	48	1	1	HPV68	1	1	2488	37	N	0	0
2482	36	0	0	HPV53	1	1	2483	29	HPV53	1	1
2583	26	0	0	N	0	0	2580	28	N	0	0
2584	37	0	0	HPV39, 44/55	1	1	2581	35	N	0	0
2585	47	0	0	HPV59	1	1	2582	43	HPV39	1	1
2586	26	0	0	N	0	0	2579	26	N	0	0
2587	40	0	0	N	0	0	2578	29	N	0	0
2590	32	0	0	HPV44/55	0	1	2577	30	HPV44/55	0	1
2615	35	0	0	N	0	0	2614	31	N	0	0
2617	39	0	0	N	0	0	2618	35	N	0	0
2636	27	0	0	HPV44/55	0	1	2632	35	HPV31	1	1
2637	33	0	0	N	0	0	2634	30	N	0	0
2638	35	1	1	HPV58	1	1	2630	37	N	0	0
2657	38	1	1	HPV16, 59, 82	1	1	2671	29	N	0	0
2660	44	0	0	HPV53, 66, 43	1	1	2669	30	N	0	0
2661	22	1	1	N	0	0	2668	20	N	0	0
2663	35	0	0	N	0	0	2666	38	N	0	0
2664	43	0	0	HPV42	0	1	2665	39	N	0	0
2688	35	0	0	N	0	0	2681	36	N	0	0
2689	57	0	0	N	0	0	2683	39	HPV44/55	0	1
2691	24	0	1	HPV56, 42	1	1	2685	33	N	0	0
2692	29	0	0	HPV16	1	1	2686	25	HPV16	1	1
2693	44	1	1	HPV51, 44/55	1	1	2687	43	N	0	0
2768	37	0	0	N	0	0	2758	36	N	0	0
2769	41	0	0	HPV70	1	1	2759	30	HPV52,39	1	1
2770	39	1	1	HPV70	1	1	2761	38	HPV70	1	1
2772	33	0	0	HPV39	1	1	2763	35	HPV16, 39, 53	1	1
2773	39	0	0	HPV31,33, 82,53	1	1	2764	39	HPV33	1	1
2774	35	0	0	N	0	0	2765	29	N	0	0
2776	43	0	0	N	0	0	2767	39	HPV59	1	1
2791	33	0	0	N	0	0	2788	30	N	0	0
2793	35	0	0	N	0	0	2786	32	HPV52	1	1
2794	32	0	0	N	0	0	2785	32	N	0	0
2795	30	0	0	N	0	0	2784	28	N	0	0
2905	37	0	0	N	0	0	2927	27	N	0	0
2906	28	0	0	N	0	0	2916	21	N	0	0
2907	38	0	0	N	0	0	2917	37	N	0	0
2908	35	0	0	HPV66	1	1	2918	29	N	0	0
2909	34	0	0	HPV43	0	1	2920	36	HPV33	1	1
2911	39	0	0	N	0	0	2924	35	N	0	0
2913	34	0	0	N	0	0	2921	31	N	0	0
2915	33	0	0	N	0	0	2926	26	N	0	0
2962	28	0	0	N	0	0	2974	29	N	0	0
2966	38	0	0	HPV16	1	1	2980	39	N	0	0
2967	36	0	0	N	0	0	2982	33	N	0	0
2968	34	0	0	N	0	0	2989	32	HPV39	1	1
2969	35	0	0	N	0	0	2983	31	N	0	0
2970	34	1	1	HPV51	1	1	2986	33	N	0	0
2971	28	0	0	N	0	0	2987	22	N	0	0
2972	34	0	0	N	0	0	2988	31	N	0	0
3116	23	1	1	HPV16	1	1	3125	23	N	0	0
3119	42	0	0	N	0	0	3128	38	N	0	0
3120	47	0	0	N	0	0	3129	38	N	0	0
3122	28	1	1	HPV51	1	1	3131	26	N	0	0
3123	27	0	0	N	0	0	3133	26	N	0	0
3166	28	0	0	N	0	0	3162	30	N	0	0
3194	39	0	0	HPV42	0	1	3188	46	N	0	0
3195	29	0	0	N	0	0	3189	36	N	0	0
3238	32	0	0	HPV59, 39	1	1	3230	27	HPV53	1	1
3239	27	0	0	N	0	0	3231	28	N	0	0
3241	38	0	0	N	0	0	3233	39	N	0	0
3242	35	0	0	HPV56	1	1	3234	38	N	0	0
3243	30	0	0	N	0	0	3235	31	N	0	0
3264	46	0	0	N	0	0	3249	30	N	0	0
3267	34	0	0	N	0	0	3252	31	N	0	0
3268	33	0	0	HPV16	1	1	3253	30	N	0	0
3269	33	0	0	N	0	0	3254	32	HPV59	1	1
3270	44	0	0	N	0	0	3255	36	N	0	0
3272	27	0	0	HPV16, 6,42	1	1	3258	27	HPV16, 56, 53 a HPV42	1	1
3274	33	0	0	N	0	0	3261	38	N	0	0
3288	36	0	0	HPV16	1	1	3282	33	N	0	0
3289	30	0	0	N	0	0	3283	36	N	0	0
3290	37	0	0	HPV44/55	0	1	3285	38	N	0	0
3291	33	0	1	HPV40, HPV44/55	0	1	3286	36	N	0	0
3320	34	0	0	HPV16	1	1	3314	37	N	0	0
3321	36	0	0	HPV16, 66	1	1	3315	30	N	0	0
3322	37	0	0	N	0	0	3316	35	N	0	0
3323	37	0	0	HPV56	1	1	3317	29	HPV68, 73, 82	1	1
3394	31	0	0	N	0	0	3382	30	N	0	0
3395	39	0	1	HPV16, 40, 42	1	1	3383	22	N	0	0
3396	38	0	0	N	0	0	3385	33	N	0	0
3398	42	0	0	N	0	0	3387	37	N	0	0
3399	30	0	0	N	0	0	3388	28	N	0	0
3400	29	0	0	HPV16	1	1	3390	28	N	0	0
3470	28	0	0	HPV56	1	1	3464	33	N	0	0
3471	44	0	0	N	0	0	3465	36	N	0	0
3472	37	0	0	HPV52	1	1	3466	33	N	0	0
3497	26	0	0	N	0	0	3492	37	N	0	0
3498	29	1	1	HPV70	1	1	3493	44	HPV33, 70	1	1
3500	25	0	0	N	0	0	3495	25	HPV56	1	1
